# Supplementary material for: Antioxidant, Phytochemical, and Pharmacological Properties of Algerian Mentha aquatica Extracts
Source: Antioxidants (Basel). 2024 Dec 11;13(12):1512. doi: 10.3390/antiox13121512 (PMC11673699; doi:10.3390/antiox13121512)
Supplement: Supplementary file 1 [file antioxidants-13-01512-s001.zip]

Archive with 1 entries (1 files):
- Supplementary Table A.xls
