# Supplementary material for: Antioxidant, Phytochemical, and Pharmacological Properties of Algerian Mentha aquatica Extracts
Source: Antioxidants (Basel). 2024 Dec 11;13(12):1512. doi: 10.3390/antiox13121512 (PMC11673699; doi:10.3390/antiox13121512)
Supplement: Supplementary file 1 [file antioxidants-13-01512-s001.zip › Supplementary Table A.xls]

## Sheet: HE
Name	Formula	Error (ppm)	MW	RT	Area	M+H+	M+NH4+	M+Na+	M-H-	frags +	frags +	frags +	frags +
5-Aminopentanol	C5H13NO		103.1	1.09		yes	no	no		56.9654	58.0658	71.9524	60.0814
DL-Pyroglutamic acid	C5H7NO3		129.042	1.12		yes	no	no		84.0448	63.9429	116.966	56.0501
Sorbitolamine	C6H15NO6		197.089	1.15		yes	no	no		95.0605	55.0558	91.0545	74.0968
3,5-Dioxooctanedioic acid	C8H10O6		202.045	1.16		yes	no	no		155.086	140.588	130.094	112.897
D-(+)-Glucosamine	C6H13NO5		179.079	1.17		yes	no	no		136.021	56.9653	78.9975	111.874
Fucosylthreonine	C10H19NO7		265.115	1.18		yes	no	no		87.0445	70.0657	98.0604	248.112
Proline	C5H9NO2		115.063	1.2		yes	no	no		70.0656	56.9654	84.9602
Hexylamine	C6H15N		101.12	1.25		yes	no	no		56.9654	71.9523	84.9601	58.0657
(3Z)-3-(butylamino)-2,7,9,9-tetramethyldec-3-en-5-one	C18H35NO		281.271	1.3		yes	no	no		55.0548	69.0704	83.0858	265.25
Dihydroxyfumaric acid	C4H4O6		148.004	6		yes	no	no		56.9654	84.9601	71.9524	102.971
PEG-4 (tetraethylenglicol)	C8H18O5		194.115	6.01		yes	no	yes		55.9349	107.049	89.0602	182.605
Crotetamide	C12H22N2O2		226.167	6.1		yes	no	no		69.0704	79.0547	114.091	96.0811
Pentaethylene glycol	C10H22O6		238.141	6.22		yes	no	yes		89.06	133.085	84.9601	120.57
Hexaethylene glycol	C12H26O7		282.167	6.86		yes	yes	yes		55.0548	69.0704	83.086	265.252
L-Prolyl-L-lysylglycinamide	C13H25N5O3		299.193	6.91		yes	no	no		89.0601	283.176	199.961	233.743
Heptaethylene Glycol	C14H30O8		326.193	7.1		yes	yes	no		89.06	133.086	177.112
Stravidin	C17H29N3O3		323.22	7.29		yes	no	no		152.107	114.091	82.0656	194.117
Gln-Leu-Lys	C17H33N5O5		387.246	7.36		yes	no	no		89.06	371.227	133.086	177.112
Istamycin C1	C19H37N5O6		431.272	7.58		yes	no	no		89.06	415.253	133.086	177.112
Netilmicin	C21H41N5O7		475.298	7.77		yes	no	no		89.06	133.086	459.279	177.112
3,6,9,12,15,18-Hexaoxaicosan-1-ol	C14H30O7		310.198	7.83		yes	no	no		89.0601	60.0704	99.0809	133.086
hercynine	C9H15N3O2		197.12	7.84		yes	no	no		91.0545	65.0392
Neoeriocitrin	C27H32O15		596.173	7.96		yes	no	yes		289.07	85.0287	195.029	435.127
Eriodictyol	C15H12O6		288.062	7.98		yes	no	no		153.018	89.0389	163.039	135.044
Naringenin-8-O-glucoside	C21H22O10		434.12	8		yes	no	no		195.029	85.0288	245.044	135.044
senecic acid	C10H16O5		216.099	8.02		yes	no	no		55.0549	83.0495	113.06	155.071
2,2,6,6,10,10,14,14-Octamethyl-1,3,5,7,9,11,13,15-pentadecaneoctol	C23H48O8		452.335	8.16		yes	no	no		114.091	209.165	96.081	435.332
NICTOFLORIN	C27H30O15		594.157	8.34		yes	no	yes		287.054	449.107	85.0288
Kaempferol	C15H10O6		286.047	8.36		yes	no	no		153.018	89.0389	68.9976	135.044
1,1,12,12-Tetramethoxy-4,5,8,9-dodecanetetrol	C16H34O8		354.224	8.37		yes	no	no		89.06	114.091	69.0704	99.0807
Scutellarin	C21H18O12		462.079	8.46		yes	no	no		287.054	153.018
3,6,9,12,15,18,21,24-Octaoxahexacosan-1-ol	C18H38O9		398.251	8.54		yes	no	no		89.06	99.0806	69.0704	133.086
Viscumamide	C30H55N5O5		565.419	8.57		yes	no	no		114.091	209.165	548.417	322.248
Ethyl (2E)-3-(4-isopropylphenyl)acrylate	C14H18O2		218.13	8.63		yes	no	no		91.0545	121.065	107.049	149.06
4-hydroxy coumarin	C9H6O3		162.031	8.65		yes	no	no		63.0235	89.0389	117.034
Kaempferitrin	C27H30O14		578.162	8.69		yes	no	no		271.059	433.112
2,5,8,11,14,17,20,23,26,29-Decaoxatriacontane	C20H42O10		442.277	8.73		yes	yes	no		89.0601	133.086	99.0806
1,2,3-Octanetriol	C8H18O3		162.125	8.81		yes	no	yes		63.0235	89.0389	95.0495
1-cyclopropyl-3-[(2R)-3-methyl-2-morpholin-4-ylbutyl]-1-[[(3R)-oxolan-3-yl]methyl]urea	C18H33N3O3		339.251	8.92		yes	no	no		114.091	96.0809	209.164
6-O-Acetyl-L-threo-hex-1-enofuranos-3-ulose	C8H10O7		218.039	9.45		yes	yes	no		95.0494	105.045	77.0391	141
Hyperinone	C19H20O8		376.115	9.68		yes	no	no		213.039	216.026	198.016	139.002
Salicylanilide	C13H11NO2		213.082	9.75		yes	no	no		95.0494	105.045	51.0236	77.039
Elaeokanine C	C12H21NO2		211.156	9.88		yes	no	no		55.0549	69.0704	79.0548	91.0545
Octanamide	C8H17NO		143.13	9.96		yes	no	no		53.0029	115.054	128.062	72.0449
7-Methoxycoumarin	C10H8O3		176.047	10.09		yes	no	no		65.0391	149.023	121.029	111.044
Coumarandione	C8H4O3		148.016	10.16		yes	no	no		65.0392	56.9654	84.9601	71.9524
Persicogenin	C17H16O6		316.094	10.17		yes	no	no		183.029	133.065	161.06	168.005
Amorphaquinone	C18H18O7		346.104	10.2		yes	no	no		213.039	216.026	198.016	55.0185
Nonanamide	C9H19NO		157.146	10.25		yes	no	no		92.9004	115.054	60.9512	91.0546
N4-Benzoyl-2'-O-propargyladenosine	C20H19N5O5		419.214	10.26		yes	no	no		81.0703	137.1327
Diazolidinyl urea	C8H14N4O7		278.085	10.27		yes	no	no		219.056	95.0494	173.051	201.046
Valtropine	C13H23NO2		225.172	10.3		yes	no	no		55.0548	79.0547	67.0547	91.0546
DECYLOXAZOLIDINONE	C13H25NO2		227.188	10.44		yes	no	no		67.0547	55.0548	95.0858	159.074
Creoside I	C14H24O7		304.151	10.53		yes	no	yes		129.018	68.9976	185.081	139.003
(3R)-hydroxy-β-ionone	C13H20O2		208.145	10.64		yes	no	no		91.0545	79.0547	179.106	151.075
Ayanin	C18H16O7		344.089	10.75		yes	no	no		315.049	169.013	154.997	201.002
Nordihydrocapsiate	C17H26O4		294.182	10.78		yes	no	no		57.0705	73.0289	221.112	101.024
Elaeocyanidin	C19H20O7		360.12	10.84		yes	no	no		227.054	197.008	169.013	215.018
Decanamide	C10H21NO		171.161	11.02		yes	no	no		63.9429	116.966	74.9315	91.0546
Combretol	C20H20O8		388.115	11.09		yes	no	no		359.075	169.013	341.065	197.008
Diplodiatoxin	C18H28O4		308.198	11.2		yes	no	no		57.0705	221.116	107.049	165.054
ethylhexyl methoxycinnamate	C18H26O3		290.187	11.3		yes	no	no		249.185	233.153	203.107	175.075
Retusin	C19H18O7		358.105	11.42		yes	no	no		329.065	169.013	311.055	197.008
6-[(2S)-2,3-Dimethoxypropyl]-8-methoxy-7,7-dimethyl-4-[(1E)-1-propen-1-yloxy]hexahydropyrano[3,2-d][1,3]dioxine	C18H32O7		360.214	11.66		yes	no	yes		129.018	68.9976	185.081	259.154
6-Oxoundecanedioic acid dimethyl ester	C13H22O5		258.146	11.69		yes	no	no		68.9976	129.018	185.081
Lauramide	C12H25NO		199.192	11.77		yes	no	yes		53.0028	162.321	152.651	104.373
3-Oxo-N-(2-oxocyclohexyl)dodecanamide	C18H31NO3		309.229	11.97		yes	no	no		107.049	57.0705	149.059	226.643
Myristamide	C14H29NO		227.224	12.29		yes	no	no		57.0705	88.0759	119.411	102.092
Farnesylacetone	C18H30O		262.228	12.57		yes	yes	no		67.0547	81.0703	95.0858	105.07
2,5-Dimethyl-3,6-bis(tetradecylamino)-1,4-benzoquinone	C36H66N2O2		558.511	12.58		yes	no	no		280.263	95.0858	263.236	109.101
Palmitamide	C16H33NO		255.255	12.74		yes	no	no		57.0705	88.076	102.091	171.491
(9Z)-9-Octadecenamide	C18H35NO		281.271	12.93		yes	no	yes		55.0549	69.0704	83.0859	95.0857
(1Z,1'Z)-1,1'-(4-Methyl-1,3-imidazolidinediyl)bis(1-hexadecen-1-ol)	C36H70N2O2		562.542	13		yes	no	no		282.279	83.0858	247.241	265.252
Erucamide	C22H43NO		337.333	14.17		yes	no	no		69.0703	55.0549	83.0861	321.316
					Fich: rodilla210604_016 Echantillon Mentha,HydroethanolicExtract,MA1
		ionization positive

## Sheet: INF
Name	Formula	Error (ppm)	MW	RT	Area	M+H+	M+NH4+	M+Na+	M-H-	frags +	frags +	frags +	frags +
Hexylamine	C6H15N		101.12	1.24		yes	no	no		56.9654	71.9523	84.9602	58.0657
Pyrazinoic acid	C5H4N2O2		124.031	5.23		yes	no	no		97.0098	78.9975	111.023	60.9871
3,4-dimethoxyhexane-1,2,5-triol	C8H18O5		194.115	5.62		yes	no	no		55.935	72.9375	107.049	139.845
Crotetamide	C12H22N2O2		226.167	5.81		yes	no	no		69.0704	96.0811	79.0546	114.091
3,6,9,12-Tetraoxatetradecane-1,14-diol	C10H22O6		238.141	6.21		yes	no	yes		89.06	74.9313	133.086	150.574
Octylamine	C8H19N		129.151	6.72		yes	no	no		53.0028	95.1533	97.4284	81.9882
L-Prolyl-L-lysylglycinamide	C13H25N5O3		299.193	6.75		yes	no	no		283.175	89.0601	74.9314	250.874
(16R)-3,6,9,12,15-Pentaoxaheptadecane-1,16-diol	C12H26O7		282.167	6.79		yes	yes	yes		89.0599	55.0548	69.0703	133.086
3,6,9,12,15,18-Hexaoxaicosane-1,20-diol	C14H30O8		326.193	7.1		yes	yes	no		89.06	133.086	177.112	296.862
Stravidin	C17H29N3O3		323.22	7.29		yes	no	no		152.107	114.091	194.117	82.0655
Glutaminylleucyllysine	C17H33N5O5		387.246	7.35		yes	no	no		89.06	371.226	133.086	177.112
1-cyclopropyl-3-[(2R)-3-methyl-2-morpholin-4-ylbutyl]-1-[[(3R)-oxolan-3-yl]methyl]urea	C18H33N3O3		339.251	7.45		yes	no	no		114.091	96.0811	209.165	69.0704
Istamycin C1	C19H37N5O6		431.272	7.57		yes	no	no		89.06	415.253	133.086	177.112
Netilmicin	C21H41N5O7		475.298	7.77		yes	no	no		89.06	133.086	459.28	177.112
3,6,9,12,15,18-Hexaoxaicosan-1-ol	C14H30O7		310.198	7.83		yes	no	no		89.0599	69.0704	99.0804	195.122
Di-p-tolylamine	C14H15N		197.12	7.85		yes	no	no		91.0545	65.0391	138.845
Decarestrictine D	C10H16O5		216.099	7.86		yes	no	no		55.0548	83.0494	111.044	155.07
(9Z)-9-Octadecenamide	C18H35NO		281.271	7.91		yes	no	no		55.0549	69.0704	83.0856	97.1016
2,2,6,6,10,10,14,14-Octamethyl-1,3,5,7,9,11,13,15-pentadecaneoctol	C23H48O8		452.335	8.12		yes	no	no		114.091	209.164	435.332	322.248
kaempferol 3-O-rutinoside	C27H30O15		594.157	8.34		yes	no	no		287.054	449.107	85.0287
1,1,12,12-Tetramethoxy-4,5,8,9-dodecanetetrol	C16H34O8		354.224	8.35		yes	no	no		114.091	89.06	69.0704	99.0806
(2S,4S)-2,3,4-Trihydroxypentanediamide	C5H10N2O5		178.056	8.38		yes	no	no		136.022	108.003	96.0033	164.04
3,6,9,12,15,18,21-Heptaoxatriacontan-1-ol	C23H48O8		452.335	8.44		yes	no	no		100.112	182.154	209.165	435.332
3,6,9,12,15,18,21,24-Octaoxahexacosan-1-ol	C18H38O9		398.25	8.55		yes	yes	no		89.06	99.0806	133.086	143.107
4-(4-methoxy-2,3,6-trimethyl-phenyl)-but-3-en-2-one	C14H18O2		218.13	8.62		yes	no	no		91.0545	121.065	107.049	177.091
5-Hydroxycoumarin	C9H6O3		162.031	8.65		yes	no	no		63.0235	89.0389	95.0493	135.044
2,4,6,8,10,12,14,16,18-Nonaoxanonacosan-1-ol	C20H42O10		442.277	8.71		yes	no	no		89.06	99.0806	133.086	239.148
2-{3-[2-(Diethylamino)ethyl]-1,2,4-oxadiazol-5-yl}-N-methyl-2-propanamine	C12H24N4O		240.196	8.73		yes	no	no		58.0657	81.0702	123.117
1,2,3-Octanetriol	C8H18O3		162.125	8.82		yes	no	yes		63.0235	89.0388	95.0496	115.044
6-O-Acetylascorbic acid	C8H10O7		218.039	9.44		yes	yes	no		95.0494	51.0236	105.045	77.039
Salicylanilide	C13H11NO2		213.082	9.74		yes	no	no		95.0494	53.0392	105.045	77.0391
Elaeokanine C	C12H21NO2		211.156	9.87		yes	no	no		55.0548	91.0545	79.0546	141.07
7-(hydroxy(5-methyl-1-trityl-1H-imidazol-4-yl)methyl)-10-methyl-8,9-dihydropyrido[1,2-a]indol-6(7H)-one	C37H33N3O2		551.256	9.9		yes	no	no		69.034	155.07	535.238	87.0444
Pseudoconhydrine	C8H17NO		143.13	9.97		yes	no	no		115.054	53.0028	65.0392	91.0544
7-Methoxycoumarin	C10H8O3		176.047	10.09		yes	no	no		65.0391	149.023	121.028	111.044
2,3-Benzofurandione	C8H4O3		148.015	10.13		yes	no	no		65.0391	56.9654	84.9601	121.039
Nonanamide	C9H19NO		157.146	10.25		yes	no	no		92.9004	115.054	53.0028	102.092
Diazolidinyl urea	C8H14N4O7		278.085	10.28		yes	no	no		219.056	95.0494	173.051	201.046
dichotomocej A	C13H23NO2		225.172	10.29		yes	no	no		55.0549	79.0547	69.0704	91.0544
DECYLOXAZOLIDINONE	C13H25NO2		227.188	10.42		yes	no	no		67.0548	55.0548	95.0858	81.0703
Creoside I	C14H24O7		304.151	10.53		yes	no	yes		68.9976	129.018	185.08	255.487
Antiarol	C9H12O4		184.073	10.54		yes	no	no		68.9976	129.018
6-Oxoundecanedioic acid dimethyl ester	C13H22O5		258.146	10.56		yes	no	no		69.9976	129.018	185.081	87.0079
(-)-Carvyl propionate	C13H20O2		208.145	10.64		yes	no	no		91.0546	79.0546	105.07	179.106
vanillyl nonanoate	C17H26O4		294.182	10.79		yes	no	no		57.0705	73.0289	221.117	133.101
7-Methyl-1-Tetralone	C11H12O		160.088	10.81		yes	no	no		91.0546	65.0391	103.054	115.054
Decanamide	C10H21NO		171.161	11		yes	no	no		63.9429	57.0705	116.966	80.9453
5-O-methyl embelin	C18H28O4		308.198	11.18		yes	no	no		57.0705	221.117	115.039	107.049
octyl methoxycinnamate	C18H26O3		290.187	11.35		yes	no	no		249.184	233.153	203.106	175.075
Methyl 2,4-di-O-acetyl-3-O-octylpentopyranoside	C18H32O7		360.214	11.66		yes	no	yes		129.018	68.9976	185.081	259.154
Dimethyl (5-oxo-4-octanyl)malonate	C13H22O5		258.146	11.67		yes	no	no		68.9976	129.018	185.081
Lauramide	C12H25NO		199.192	11.75		yes	no	no		57.0704	88.0761	102.092	155.299
α-Heptyl-3,4,5-trimethoxyphenethylamine	C18H31NO3		309.229	11.84		yes	no	no		107.049	57.0705	221.116	119.086
Myristamide	C14H29NO		227.224	12.3		yes	no	no		57.0705	88.0763	223.434	110.378
Farnesylacetone	C18H30O		262.229	12.55		yes	no	no		67.0548	81.0703	95.0858	105.07
2,5-Dimethyl-3,6-bis(tetradecylamino)-1,4-benzoquinone	C36H66N2O2		558.511	12.57		yes	no	no		280.263	81.0703	95.0858	109.101
Linoleamide	C18H33NO		279.255	12.7		yes	no	yes		55.0548	67.0547	81.0702	95.0859
Palmitamide	C16H33NO		255.255	12.78		yes	no	no		57.0703	88.0757	114.878	130.504
(1Z,1'Z)-1,1'-(4-Methyl-1,3-imidazolidinediyl)bis(1-hexadecen-1-ol)	C36H70N2O2		562.542	12.85		yes	no	no		282.279	83.086	97.1013	265.252
(9Z)-9-Octadecenamide	C18H35NO		281.271	12.89		yes	no	yes		55.0549	69.0704	83.0859	265.252
cis-11-Eicosenamide	C20H39NO		309.302	13.47		yes	no	no		55.0548	69.0704	83.086	286.057
Erucamide	C22H43NO		337.333	14.18		yes	no	yes		55.0549	69.0704	83.086	97.1015
					Fich: rodilla210604_018 Echantillon Mentha,InfusionExtract,MA3
			ionization positive
